# Supplementary material for: Deep brain stimulation modulates synchrony within spatially and spectrally distinct resting state networks in Parkinson’s disease
Source: Brain. 2016 Mar 26;139(5):1482–96. doi: 10.1093/brain/aww048 (PMC4845255; doi:10.1093/brain/aww048)
Supplement: Supplementary Data [file aww048_supplementary_data.zip]

Archive with 6 entries (6 files):
- brain-2015-01903-File013.pdf
- brain-2015-01903-File002.pdf
- brain-2015-01903-File009.pdf
- brain-2015-01903-File010.pdf
- brain-2015-01903-File011.pdf
- brain-2015-01903-File012.jpg
